# Supplementary material for: Mercury Induced Tissue Damage, Redox Metabolism, Ion Transport, Apoptosis, and Intestinal Microbiota Change in Red Swamp Crayfish (Procambarus clarkii): Application of Multi-Omics Analysis in Risk Assessment of Hg
Source: Antioxidants (Basel). 2022 Sep 29;11(10):1944. doi: 10.3390/antiox11101944 (PMC9598479; doi:10.3390/antiox11101944)
Supplement: Supplementary file 1 [file antioxidants-11-01944-s001.zip]

Archive with 17 entries (17 files):
- Figure S1.pdf
- Figure S2.pdf
- Figure S3.pdf
- Figure S4.pdf
- Figure S5.pdf
- Figure S6.pdf
- Figure S7.pdf
- Table S1.pdf
- Table S10.pdf
- Table S2.pdf
- Table S3.pdf
- Table S4.pdf
- Table S5.pdf
- Table S6.pdf
- Table S7.pdf
- Table S8.pdf
- Table S9.pdf
